# Supplementary material for: Biological Solubilisation of Leather Industry Waste in Anaerobic Conditions: Effect of Chromium (III) Presence, Pre-Treatments and Temperature Strategies
Source: Int J Mol Sci. 2022 Nov 7;23(21):13647. doi: 10.3390/ijms232113647 (PMC9659162; doi:10.3390/ijms232113647)
Supplement: Supplementary file 1 [file ijms-23-13647-s001.zip]

Archive with 1 entries (1 files):
- ijms-2026073-supplementary.pdf
